# Supplementary material for: Causal Association Between Lipid-Lowering Drugs and Glaucoma: A Drug-Targeted Mendelian Randomization Study
Source: Invest Ophthalmol Vis Sci. 2024 Aug 14;65(10):23. doi: 10.1167/iovs.65.10.23 (PMC11328884; doi:10.1167/iovs.65.10.23)
Supplement: Supplement 1 [file iovs-65-10-23_s001.zip]

Archive with 12 entries (12 files):
- S1_HMGCR.table.heterogeneity.csv
- S10_PCSK9.table.MRresult.csv
- S11_PCSK9.table.pleiotropy.csv
- S12_PCSK9.table.SNP.csv
- S2_HMGCR.table.MRresult.csv
- S3_HMGCR.table.pleiotropy.csv
- S4_HMGCR.table.SNP.csv
- S5_NPC1L1.table.heterogeneity.csv
- S6_NPC1L1.table.MRresult.csv
- S7_NPC1L1.table.pleiotropy.csv
- S8_NPC1L1.table.SNP.csv
- S9_PCSK9.table.heterogeneity.csv
