# Supplementary material for: Causal Association Between Lipid-Lowering Drugs and Glaucoma: A Drug-Targeted Mendelian Randomization Study
Source: Invest Ophthalmol Vis Sci. 2024 Aug 14;65(10):23. doi: 10.1167/iovs.65.10.23 (PMC11328884; doi:10.1167/iovs.65.10.23)
Supplement: Supplement 1 [file iovs-65-10-23_s001.zip › S10_PCSK9.table.MRresult.csv]

id.exposure	id.outcome	outcome	exposure	method	nsnp	b	se	pval	lo_ci	up_ci	or	or_lci95	or_uci95	orDrug	or_lci95Drug	or_uci95Drug
ieu-a-300	finn-b-H7_GLAUCOMA	Glaucoma || id:finn-b-H7_GLAUCOMA	LDL cholesterol || id:ieu-a-300	Weighted median	12	0.028523966	0.087260495	0.743756432	-0.142506604	0.199554537	1.02893467	0.867181827	1.22085879	0.971879001	0.819095549	1.153160697
ieu-a-300	finn-b-H7_GLAUCOMA	Glaucoma || id:finn-b-H7_GLAUCOMA	LDL cholesterol || id:ieu-a-300	Inverse variance weighted	12	0.057639549	0.071220611	0.41833688	-0.081952847	0.197231946	1.05933309	0.9213154	1.218026525	0.943990148	0.821000183	1.085404629
