# Supplementary material for: Causal Association Between Lipid-Lowering Drugs and Glaucoma: A Drug-Targeted Mendelian Randomization Study
Source: Invest Ophthalmol Vis Sci. 2024 Aug 14;65(10):23. doi: 10.1167/iovs.65.10.23 (PMC11328884; doi:10.1167/iovs.65.10.23)
Supplement: Supplement 1 [file iovs-65-10-23_s001.zip › S12_PCSK9.table.SNP.csv]

SNP	effect_allele.exposure	other_allele.exposure	effect_allele.outcome	other_allele.outcome	beta.exposure	beta.outcome	eaf.exposure	eaf.outcome	remove	palindromic	ambiguous	id.outcome	chr	pos	se.outcome	samplesize.outcome	pval.outcome	outcome	originalname.outcome	outcome.deprecated	mr_keep.outcome	data_source.outcome	pos.exposure	se.exposure	pval.exposure	chr.exposure	samplesize.exposure	id.exposure	exposure	mr_keep.exposure	pval_origin.exposure	data_source.exposure	action	SNP_index	mr_keep
rs10493176	G	T	G	T	-0.0776	0.01	0.1148	0.2085	FALSE	FALSE	FALSE	finn-b-H7_GLAUCOMA	1	55538552	0.0208	NA	0.6284	Glaucoma || id:finn-b-H7_GLAUCOMA	Glaucoma	Glaucoma || ||	TRUE	igd	55538552	0.0102	2.53513e-14	1	86056	ieu-a-300	LDL cholesterol || id:ieu-a-300	TRUE	reported	igd	2	1	TRUE
rs11206510	C	T	C	T	-0.0831	0.0039	0.1544	0.16	FALSE	FALSE	FALSE	finn-b-H7_GLAUCOMA	1	55496039	0.0229	NA	0.8645	Glaucoma || id:finn-b-H7_GLAUCOMA	Glaucoma	Glaucoma || ||	TRUE	igd	55496039	0.005	2.38013e-53	1	172812	ieu-a-300	LDL cholesterol || id:ieu-a-300	TRUE	reported	igd	2	1	TRUE
rs11206514	A	C	A	C	0.0507	0.0233	0.6108	0.7149	FALSE	FALSE	FALSE	finn-b-H7_GLAUCOMA	1	55516004	0.0187	NA	0.2118	Glaucoma || id:finn-b-H7_GLAUCOMA	Glaucoma	Glaucoma || ||	TRUE	igd	55516004	0.0041	9.94947e-33	1	172996	ieu-a-300	LDL cholesterol || id:ieu-a-300	TRUE	reported	igd	2	1	TRUE
rs11583974	A	G	A	G	0.0646	0.0079	0.03034	0.05813	FALSE	FALSE	FALSE	finn-b-H7_GLAUCOMA	1	55551718	0.0362	NA	0.8278	Glaucoma || id:finn-b-H7_GLAUCOMA	Glaucoma	Glaucoma || ||	TRUE	igd	55551718	0.0117	3.95103e-09	1	99955	ieu-a-300	LDL cholesterol || id:ieu-a-300	TRUE	reported	igd	2	1	TRUE
rs11591147	T	G	T	G	-0.497	-0.0124	0.01715	0.03609	FALSE	FALSE	FALSE	finn-b-H7_GLAUCOMA	1	55505647	0.0453	NA	0.784401	Glaucoma || id:finn-b-H7_GLAUCOMA	Glaucoma	Glaucoma || ||	TRUE	igd	55505647	0.018	8.57038e-143	1	77417	ieu-a-300	LDL cholesterol || id:ieu-a-300	TRUE	reported	igd	2	1	TRUE
rs12067569	A	G	A	G	0.0885	0.048	0.0343	0.03507	FALSE	FALSE	FALSE	finn-b-H7_GLAUCOMA	1	55528629	0.0457	NA	0.294	Glaucoma || id:finn-b-H7_GLAUCOMA	Glaucoma	Glaucoma || ||	TRUE	igd	55528629	0.01	1.96607e-17	1	164264	ieu-a-300	LDL cholesterol || id:ieu-a-300	TRUE	reported	igd	2	1	TRUE
rs2479394	A	G	A	G	-0.0386	-0.0021	0.715	0.718	FALSE	FALSE	FALSE	finn-b-H7_GLAUCOMA	1	55486064	0.0187	NA	0.9088	Glaucoma || id:finn-b-H7_GLAUCOMA	Glaucoma	Glaucoma || ||	TRUE	igd	55486064	0.0041	1.58416e-19	1	172953	ieu-a-300	LDL cholesterol || id:ieu-a-300	TRUE	reported	igd	2	1	TRUE
rs2479409	A	G	A	G	-0.0642	-0.0176	0.6675	0.6941	FALSE	FALSE	FALSE	finn-b-H7_GLAUCOMA	1	55504650	0.0183	NA	0.3363	Glaucoma || id:finn-b-H7_GLAUCOMA	Glaucoma	Glaucoma || ||	TRUE	igd	55504650	0.0041	2.51478e-50	1	172970	ieu-a-300	LDL cholesterol || id:ieu-a-300	TRUE	reported	igd	2	1	TRUE
rs2495495	C	T	C	T	-0.0342	0.0236	0.8654	0.8471	FALSE	FALSE	FALSE	finn-b-H7_GLAUCOMA	1	55496556	0.0237	NA	0.3189	Glaucoma || id:finn-b-H7_GLAUCOMA	Glaucoma	Glaucoma || ||	TRUE	igd	55496556	0.0059	3.51998e-08	1	162403	ieu-a-300	LDL cholesterol || id:ieu-a-300	TRUE	reported	igd	2	1	TRUE
rs4927193	C	T	C	T	-0.0352	0.0265	0.1306	0.1018	FALSE	FALSE	FALSE	finn-b-H7_GLAUCOMA	1	55509872	0.0277	NA	0.3394	Glaucoma || id:finn-b-H7_GLAUCOMA	Glaucoma	Glaucoma || ||	TRUE	igd	55509872	0.0056	4.26874e-11	1	173009	ieu-a-300	LDL cholesterol || id:ieu-a-300	TRUE	reported	igd	2	1	TRUE
rs572512	T	C	T	C	0.0478	0.0089	0.3456	0.3398	FALSE	FALSE	FALSE	finn-b-H7_GLAUCOMA	1	55517344	0.018	NA	0.6192	Glaucoma || id:finn-b-H7_GLAUCOMA	Glaucoma	Glaucoma || ||	TRUE	igd	55517344	0.0047	5.30884e-26	1	150564	ieu-a-300	LDL cholesterol || id:ieu-a-300	TRUE	reported	igd	2	1	TRUE
rs585131	T	C	T	C	0.0637	0.0213	0.8153	0.8306	FALSE	FALSE	FALSE	finn-b-H7_GLAUCOMA	1	55524116	0.0224	NA	0.3415	Glaucoma || id:finn-b-H7_GLAUCOMA	Glaucoma	Glaucoma || ||	TRUE	igd	55524116	0.005	2.69898e-35	1	167769	ieu-a-300	LDL cholesterol || id:ieu-a-300	TRUE	reported	igd	2	1	TRUE
