# Supplementary material for: Causal Association Between Lipid-Lowering Drugs and Glaucoma: A Drug-Targeted Mendelian Randomization Study
Source: Invest Ophthalmol Vis Sci. 2024 Aug 14;65(10):23. doi: 10.1167/iovs.65.10.23 (PMC11328884; doi:10.1167/iovs.65.10.23)
Supplement: Supplement 1 [file iovs-65-10-23_s001.zip › S2_HMGCR.table.MRresult.csv]

id.exposure	id.outcome	outcome	exposure	method	nsnp	b	se	pval	lo_ci	up_ci	or	or_lci95	or_uci95	orDrug	or_lci95Drug	or_uci95Drug
ieu-a-300	finn-b-H7_GLAUCOMA	Glaucoma || id:finn-b-H7_GLAUCOMA	LDL cholesterol || id:ieu-a-300	Weighted median	7	-0.062261481	0.163954831	0.704132661	-0.383612949	0.259089988	0.939637158	0.681395111	1.295750402	1.064240587	0.771753571	1.467577305
ieu-a-300	finn-b-H7_GLAUCOMA	Glaucoma || id:finn-b-H7_GLAUCOMA	LDL cholesterol || id:ieu-a-300	Inverse variance weighted	7	-0.00938738	0.139573451	0.946376602	-0.282951344	0.264176583	0.990656544	0.753556452	1.30235815	1.00943158	0.767837941	1.327040591
