# Supplementary material for: Causal Association Between Lipid-Lowering Drugs and Glaucoma: A Drug-Targeted Mendelian Randomization Study
Source: Invest Ophthalmol Vis Sci. 2024 Aug 14;65(10):23. doi: 10.1167/iovs.65.10.23 (PMC11328884; doi:10.1167/iovs.65.10.23)
Supplement: Supplement 1 [file iovs-65-10-23_s001.zip › S4_HMGCR.table.SNP.csv]

SNP	effect_allele.exposure	other_allele.exposure	effect_allele.outcome	other_allele.outcome	beta.exposure	beta.outcome	eaf.exposure	eaf.outcome	remove	palindromic	ambiguous	id.outcome	chr	pos	se.outcome	samplesize.outcome	pval.outcome	outcome	originalname.outcome	outcome.deprecated	mr_keep.outcome	data_source.outcome	pos.exposure	se.exposure	pval.exposure	chr.exposure	samplesize.exposure	id.exposure	exposure	mr_keep.exposure	pval_origin.exposure	data_source.exposure	action	SNP_index	mr_keep
rs10066707	A	G	A	G	0.0497	-0.0113	0.4169	0.3757	FALSE	FALSE	FALSE	finn-b-H7_GLAUCOMA	5	74560579	0.0174	NA	0.5152	Glaucoma || id:finn-b-H7_GLAUCOMA	Glaucoma	Glaucoma || ||	TRUE	igd	74560579	0.0054	2.97303e-19	5	89888	ieu-a-300	LDL cholesterol || id:ieu-a-300	TRUE	reported	igd	2	1	TRUE
rs10515198	A	G	A	G	0.0599	-0.0263	0.1029	0.1095	FALSE	FALSE	FALSE	finn-b-H7_GLAUCOMA	5	74641560	0.0268	NA	0.3264	Glaucoma || id:finn-b-H7_GLAUCOMA	Glaucoma	Glaucoma || ||	TRUE	igd	74641560	0.0061	5.98963e-22	5	173012	ieu-a-300	LDL cholesterol || id:ieu-a-300	TRUE	reported	igd	2	1	TRUE
rs12659791	C	T	C	T	0.0433	-0.006	0.1557	0.1927	FALSE	FALSE	FALSE	finn-b-H7_GLAUCOMA	5	74757758	0.0213	NA	0.7782	Glaucoma || id:finn-b-H7_GLAUCOMA	Glaucoma	Glaucoma || ||	TRUE	igd	74757758	0.005	1.422e-18	5	173018	ieu-a-300	LDL cholesterol || id:ieu-a-300	TRUE	reported	igd	2	1	TRUE
rs12916	C	T	C	T	0.0733	0.008	0.4314	0.4537	FALSE	FALSE	FALSE	finn-b-H7_GLAUCOMA	5	74656539	0.0168	NA	0.6331	Glaucoma || id:finn-b-H7_GLAUCOMA	Glaucoma	Glaucoma || ||	TRUE	igd	74656539	0.0038	7.79112e-78	5	168357	ieu-a-300	LDL cholesterol || id:ieu-a-300	TRUE	reported	igd	2	1	TRUE
rs3804231	A	G	A	G	0.0642	-0.0128	0.1319	0.1663	FALSE	FALSE	FALSE	finn-b-H7_GLAUCOMA	5	74696779	0.0225	NA	0.5689	Glaucoma || id:finn-b-H7_GLAUCOMA	Glaucoma	Glaucoma || ||	TRUE	igd	74696779	0.0053	1.88408e-29	5	173020	ieu-a-300	LDL cholesterol || id:ieu-a-300	TRUE	reported	igd	2	1	TRUE
rs3857388	C	T	C	T	0.0421	0.0683	0.128	0.06658	FALSE	FALSE	FALSE	finn-b-H7_GLAUCOMA	5	74620377	0.0336	NA	0.0421502	Glaucoma || id:finn-b-H7_GLAUCOMA	Glaucoma	Glaucoma || ||	TRUE	igd	74620377	0.0059	2.2009e-11	5	172939	ieu-a-300	LDL cholesterol || id:ieu-a-300	TRUE	reported	igd	2	1	TRUE
rs72633962	C	T	C	T	0.06	0.0085	0.1412	0.1917	FALSE	FALSE	FALSE	finn-b-H7_GLAUCOMA	5	74569028	0.0214	NA	0.69	Glaucoma || id:finn-b-H7_GLAUCOMA	Glaucoma	Glaucoma || ||	TRUE	igd	74569028	0.0072	3.32736e-15	5	83103	ieu-a-300	LDL cholesterol || id:ieu-a-300	TRUE	reported	igd	2	1	TRUE
