# Supplementary material for: Causal Association Between Lipid-Lowering Drugs and Glaucoma: A Drug-Targeted Mendelian Randomization Study
Source: Invest Ophthalmol Vis Sci. 2024 Aug 14;65(10):23. doi: 10.1167/iovs.65.10.23 (PMC11328884; doi:10.1167/iovs.65.10.23)
Supplement: Supplement 1 [file iovs-65-10-23_s001.zip › S5_NPC1L1.table.heterogeneity.csv]

id.exposure	id.outcome	outcome	exposure	method	Q	Q_df	Q_pval
ieu-a-300	finn-b-H7_GLAUCOMA	Glaucoma || id:finn-b-H7_GLAUCOMA	LDL cholesterol || id:ieu-a-300	MR Egger	1.73295450614522	1	0.188034019208556
ieu-a-300	finn-b-H7_GLAUCOMA	Glaucoma || id:finn-b-H7_GLAUCOMA	LDL cholesterol || id:ieu-a-300	Inverse variance weighted	2.23050985579649	2	0.327831694801149
