# Supplementary material for: Causal Association Between Lipid-Lowering Drugs and Glaucoma: A Drug-Targeted Mendelian Randomization Study
Source: Invest Ophthalmol Vis Sci. 2024 Aug 14;65(10):23. doi: 10.1167/iovs.65.10.23 (PMC11328884; doi:10.1167/iovs.65.10.23)
Supplement: Supplement 1 [file iovs-65-10-23_s001.zip › S6_NPC1L1.table.MRresult.csv]

id.exposure	id.outcome	outcome	exposure	method	nsnp	b	se	pval	lo_ci	up_ci	or	or_lci95	or_uci95	orDrug	or_lci95Drug	or_uci95Drug
ieu-a-300	finn-b-H7_GLAUCOMA	Glaucoma || id:finn-b-H7_GLAUCOMA	LDL cholesterol || id:ieu-a-300	Weighted median	3	0.670508283	0.316296027	0.034016523	0.050568071	1.290448496	1.95523088	1.051868462	3.634416212	0.511448551	0.275147353	0.950689212
ieu-a-300	finn-b-H7_GLAUCOMA	Glaucoma || id:finn-b-H7_GLAUCOMA	LDL cholesterol || id:ieu-a-300	Inverse variance weighted	3	0.623092307	0.282829183	0.02758986	0.068747109	1.177437505	1.864685315	1.071165287	3.246045561	0.536283517	0.308067149	0.93356274
