# Supplementary material for: Causal Association Between Lipid-Lowering Drugs and Glaucoma: A Drug-Targeted Mendelian Randomization Study
Source: Invest Ophthalmol Vis Sci. 2024 Aug 14;65(10):23. doi: 10.1167/iovs.65.10.23 (PMC11328884; doi:10.1167/iovs.65.10.23)
Supplement: Supplement 1 [file iovs-65-10-23_s001.zip › S7_NPC1L1.table.pleiotropy.csv]

id.exposure	id.outcome	outcome	exposure	egger_intercept	se	pval
ieu-a-300	finn-b-H7_GLAUCOMA	Glaucoma || id:finn-b-H7_GLAUCOMA	LDL cholesterol || id:ieu-a-300	0.0628207656365149	0.117240079947742	0.68684726072853
