# Supplementary material for: Causal Association Between Lipid-Lowering Drugs and Glaucoma: A Drug-Targeted Mendelian Randomization Study
Source: Invest Ophthalmol Vis Sci. 2024 Aug 14;65(10):23. doi: 10.1167/iovs.65.10.23 (PMC11328884; doi:10.1167/iovs.65.10.23)
Supplement: Supplement 1 [file iovs-65-10-23_s001.zip › S8_NPC1L1.table.SNP.csv]

SNP	effect_allele.exposure	other_allele.exposure	effect_allele.outcome	other_allele.outcome	beta.exposure	beta.outcome	eaf.exposure	eaf.outcome	remove	palindromic	ambiguous	id.outcome	chr	pos	se.outcome	samplesize.outcome	pval.outcome	outcome	originalname.outcome	outcome.deprecated	mr_keep.outcome	data_source.outcome	pos.exposure	se.exposure	pval.exposure	chr.exposure	samplesize.exposure	id.exposure	exposure	mr_keep.exposure	pval_origin.exposure	data_source.exposure	action	SNP_index	mr_keep
rs2073547	G	A	G	A	0.0485	0.0297	0.1939	0.3267	FALSE	FALSE	FALSE	finn-b-H7_GLAUCOMA	7	44582331	0.0179	NA	0.096241	Glaucoma || id:finn-b-H7_GLAUCOMA	Glaucoma	Glaucoma || ||	TRUE	igd	44582331	0.0049	1.92309e-21	7	169889	ieu-a-300	LDL cholesterol || id:ieu-a-300	TRUE	reported	igd	2	1	TRUE
rs217386	A	G	A	G	-0.0363	-0.0397	0.4077	0.3218	FALSE	FALSE	FALSE	finn-b-H7_GLAUCOMA	7	44600695	0.018	NA	0.02715	Glaucoma || id:finn-b-H7_GLAUCOMA	Glaucoma	Glaucoma || ||	TRUE	igd	44600695	0.0038	1.20393e-19	7	173021	ieu-a-300	LDL cholesterol || id:ieu-a-300	TRUE	reported	igd	2	1	TRUE
rs7791240	C	T	C	T	0.0425	-0.0043	0.09103	0.1117	FALSE	FALSE	FALSE	finn-b-H7_GLAUCOMA	7	44602589	0.0267	NA	0.8721	Glaucoma || id:finn-b-H7_GLAUCOMA	Glaucoma	Glaucoma || ||	TRUE	igd	44602589	0.0065	1.83802e-10	7	161845	ieu-a-300	LDL cholesterol || id:ieu-a-300	TRUE	reported	igd	2	1	TRUE
